# Supplementary material for: Design and Immunogenicity of SARS-CoV-2 DNA Vaccine Encoding RBD-PVXCP Fusion Protein
Source: Vaccines (Basel). 2023 May 23;11(6):1014. doi: 10.3390/vaccines11061014 (PMC10300735; doi:10.3390/vaccines11061014)
Supplement: Supplementary file 1 [file vaccines-11-01014-s001.zip]

Archive with 1 entries (1 files):
- vaccines-2235677-supplementary.pdf
